# Supplementary material for: Air Pollution-Related Respiratory Diseases and Associated Environmental Factors in Chiang Mai, Thailand, in 2011–2020
Source: Trop Med Infect Dis. 2022 Oct 31;7(11):341. doi: 10.3390/tropicalmed7110341 (PMC9696662; doi:10.3390/tropicalmed7110341)
Supplement: Supplementary file 1 [file tropicalmed-07-00341-s001.zip]

Archive with 1 entries (1 files):
- tropicalmed-1928766-supplementary.pdf
